# Supplementary material for: Deep Learning-Based Object Detection Strategies for Disease Detection and Localization in Chest X-Ray Images
Source: Diagnostics (Basel). 2024 Nov 22;14(23):2636. doi: 10.3390/diagnostics14232636 (PMC11640298; doi:10.3390/diagnostics14232636)
Supplement: Supplementary file 1 [file diagnostics-14-02636-s001.zip]

Archive with 1 entries (1 files):
- diagnostics-3277921-supplementary.pdf
